# Supplementary material for: Disjunctitermes insularis, a new soldierless termite genus and species (Isoptera, Termitidae, Apicotermitinae) from Guadeloupe and Peru
Source: Zookeys. 2017 Apr 3;(665):71–84. doi: 10.3897/zookeys.665.11599 (PMC5523167; doi:10.3897/zookeys.665.11599)
Supplement: XML Treatment for Disjunctitermes [file zookeys.665.11599-treatment1.xml]

<!DOCTYPE tp:taxon-treatment
  PUBLIC "-//TaxonX//DTD Taxonomic Treatment Publishing DTD v0 20100105//EN" "tax-treatment-NSO.dtd">
<tp:taxon-treatment xmlns:tp="http://www.plazi.org/taxpub"><tp:treatment-meta><kwd-group><label>Taxon classification</label><kwd><named-content xmlns:xlink="http://www.w3.org/1999/xlink" content-type="kingdom">Animalia</named-content></kwd><kwd><named-content xmlns:xlink="http://www.w3.org/1999/xlink" content-type="order">ORDO</named-content></kwd><kwd><named-content xmlns:xlink="http://www.w3.org/1999/xlink" content-type="family">FAMILIA</named-content></kwd></kwd-group><mixed-citation publication-type="journal"><person-group><name><surname>Scheffrahn</surname><given-names>Rudolf H.</given-names></name><name><surname>Carrijo</surname><given-names>Tiago F.</given-names></name><name><surname>Postle</surname><given-names>Anthony C.</given-names></name><name><surname>Tonini</surname><given-names>Francesco</given-names></name></person-group><article-title>
          <italic><tp:taxon-name><tp:taxon-name-part taxon-name-part-type="genus" reg="Disjunctitermes">Disjunctitermes</tp:taxon-name-part> <tp:taxon-name-part taxon-name-part-type="species" reg="insularis">insularis</tp:taxon-name-part></tp:taxon-name></italic>, a new soldierless termite genus and species (<tp:taxon-name><tp:taxon-name-part taxon-name-part-type="order">Isoptera</tp:taxon-name-part></tp:taxon-name>, <tp:taxon-name><tp:taxon-name-part taxon-name-part-type="family">Termitidae</tp:taxon-name-part></tp:taxon-name>, <tp:taxon-name><tp:taxon-name-part taxon-name-part-type="subfamily">Apicotermitinae</tp:taxon-name-part></tp:taxon-name>) from Guadeloupe and Peru</article-title><source>Zookeys</source><day>3</day><month>4</month><year>2017</year><volume>2017</volume><issue>665</issue><fpage>71</fpage><lpage>84</lpage><pub-id pub-id-type="doi">10.3897/zookeys.665.11599</pub-id></mixed-citation></tp:treatment-meta><tp:nomenclature><tp:taxon-name>
            <tp:taxon-name-part taxon-name-part-type="genus" reg="Disjunctitermes">Disjunctitermes</tp:taxon-name-part>
            <object-id xmlns:xlink="http://www.w3.org/1999/xlink" content-type="zoobank" xlink:type="simple">http://zoobank.org/86068307-7A76-4DBF-A369-0B3AC46DD82E</object-id>
          </tp:taxon-name><tp:taxon-authority>Scheffrahn</tp:taxon-authority><tp:taxon-status xmlns:xlink="http://www.w3.org/1999/xlink" xlink:type="simple">gen. n.</tp:taxon-status><xref ref-type="fig" rid="F1">Figs 1</xref><xref ref-type="fig" rid="F2">, 2</xref><xref ref-type="fig" rid="F3">, 3</xref><xref ref-type="table" rid="T2">, Table 2</xref></tp:nomenclature><tp:treatment-sec sec-type="type species" id="SECID0E5UAE"><title>Type species.</title><p>
            <tp:taxon-name><tp:taxon-name-part taxon-name-part-type="genus" reg="Disjunctitermes">Disjunctitermes</tp:taxon-name-part> <tp:taxon-name-part taxon-name-part-type="species" reg="insularis">insularis</tp:taxon-name-part></tp:taxon-name> sp. n.</p><fig id="F1" position="float" orientation="portrait"><label>Figure 1.</label><caption><p>Dorsal (<bold>A</bold>) and lateral (<bold>B</bold>) views of the <italic><tp:taxon-name><tp:taxon-name-part taxon-name-part-type="genus" reg="Disjunctitermes">Disjunctitermes</tp:taxon-name-part> <tp:taxon-name-part taxon-name-part-type="species" reg="insularis">insularis</tp:taxon-name-part></tp:taxon-name></italic> worker head capsule <bold>C</bold> Dorsal views of newly molted worker mandibles of <italic><tp:taxon-name><tp:taxon-name-part taxon-name-part-type="genus" reg="Anoplotermes">Anoplotermes</tp:taxon-name-part> <tp:taxon-name-part taxon-name-part-type="species" reg="banksi">banksi</tp:taxon-name-part></tp:taxon-name></italic> Emerson (top) and <italic><tp:taxon-name><tp:taxon-name-part taxon-name-part-type="genus" reg="Disjunctitermes">D.</tp:taxon-name-part> <tp:taxon-name-part taxon-name-part-type="species" reg="insularis">insularis</tp:taxon-name-part></tp:taxon-name></italic> (bottom) <bold>D</bold> Ventral views of the molar portion of the left mandibles of newly molted workers of <italic><tp:taxon-name><tp:taxon-name-part taxon-name-part-type="genus" reg="Anoplotermes">A.</tp:taxon-name-part> <tp:taxon-name-part taxon-name-part-type="species" reg="banksi">banksi</tp:taxon-name-part></tp:taxon-name></italic> (top) and <italic><tp:taxon-name><tp:taxon-name-part taxon-name-part-type="genus" reg="Disjunctitermes">D.</tp:taxon-name-part> <tp:taxon-name-part taxon-name-part-type="species" reg="insularis">insularis</tp:taxon-name-part></tp:taxon-name></italic> (bottom) <bold>E</bold> Right fore-tibia, and <bold>F</bold> right lateral view of <italic><tp:taxon-name><tp:taxon-name-part taxon-name-part-type="genus" reg="Disjunctitermes">D.</tp:taxon-name-part> <tp:taxon-name-part taxon-name-part-type="species" reg="insularis">insularis</tp:taxon-name-part></tp:taxon-name></italic> worker.</p></caption><graphic xmlns:xlink="http://www.w3.org/1999/xlink" xlink:href="zookeys-665-071-g001.jpg" position="float" orientation="portrait" xlink:type="simple" id="oo_129984.jpg"/></fig></tp:treatment-sec><tp:treatment-sec sec-type="diagnosis" id="SECID0EJYAE"><title>Diagnosis.</title><p>
            <italic><tp:taxon-name><tp:taxon-name-part taxon-name-part-type="genus" reg="Disjunctitermes">Disjunctitermes</tp:taxon-name-part></tp:taxon-name></italic> is one of the described Neotropical apicotermitines that, along with <italic><tp:taxon-name><tp:taxon-name-part taxon-name-part-type="genus" reg="Anoplotermes">Anoplotermes</tp:taxon-name-part> <tp:taxon-name-part taxon-name-part-type="species" reg="banksi">banksi</tp:taxon-name-part></tp:taxon-name></italic>, <italic><tp:taxon-name><tp:taxon-name-part taxon-name-part-type="genus" reg="Anoplotermes">A.</tp:taxon-name-part> <tp:taxon-name-part taxon-name-part-type="species" reg="pacificus">pacificus</tp:taxon-name-part></tp:taxon-name></italic>, and <italic><tp:taxon-name><tp:taxon-name-part taxon-name-part-type="genus" reg="Hydrecotermes">Hydrecotermes</tp:taxon-name-part></tp:taxon-name></italic> spp., possess strongly inflated fore tibia and lack spiny sclerotized enteric valves. <italic><tp:taxon-name><tp:taxon-name-part taxon-name-part-type="genus" reg="Disjunctitermes">Disjunctitermes</tp:taxon-name-part></tp:taxon-name></italic> is closest to <italic><tp:taxon-name><tp:taxon-name-part taxon-name-part-type="genus" reg="Anoplotermes">A.</tp:taxon-name-part> <tp:taxon-name-part taxon-name-part-type="species" reg="banksi">banksi</tp:taxon-name-part></tp:taxon-name></italic>, but can be distinguished from the latter by the subsidiary tooth on the left mandible, the larger <abbrev xmlns:xlink="http://www.w3.org/1999/xlink" xlink:title="enteric valve" id="ABBRID0EF1AE" xlink:type="simple">EV</abbrev> seating and the more truncate terminus of P2 (Fig. <xref ref-type="fig" rid="F3">3C, D</xref>). <italic><tp:taxon-name><tp:taxon-name-part taxon-name-part-type="genus" reg="Hydrecotermes">Hydrecotermes</tp:taxon-name-part></tp:taxon-name></italic> lacks a spheroidal mesenteric tongue.</p><fig id="F2" position="float" orientation="portrait"><label>Figure 2.</label><caption><p>Dorsal (<bold>A</bold>), right (<bold>B</bold>), ventral (<bold>C</bold>), and left (<bold>D</bold>) views of a newly molted, unfed <italic><tp:taxon-name><tp:taxon-name-part taxon-name-part-type="genus" reg="Disjunctitermes">Disjunctitermes</tp:taxon-name-part> <tp:taxon-name-part taxon-name-part-type="species" reg="insularis">insularis</tp:taxon-name-part></tp:taxon-name></italic> worker. Abbreviations: <abbrev xmlns:xlink="http://www.w3.org/1999/xlink" xlink:title="" xlink:type="simple">C</abbrev>, crop;<abbrev xmlns:xlink="http://www.w3.org/1999/xlink" xlink:title="enteric valve seating" xlink:type="simple">evs</abbrev>, enteric valve seating; <abbrev xmlns:xlink="http://www.w3.org/1999/xlink" xlink:title="mesenteron" xlink:type="simple">M</abbrev>, mesenteron; <abbrev xmlns:xlink="http://www.w3.org/1999/xlink" xlink:title="mixed segment" xlink:type="simple">MS</abbrev>, mixed segment; <abbrev xmlns:xlink="http://www.w3.org/1999/xlink" xlink:title="proctodeal segment 1" xlink:type="simple">P1</abbrev>, <abbrev xmlns:xlink="http://www.w3.org/1999/xlink" xlink:title="proctodeal segment 2" xlink:type="simple">P2</abbrev>, <abbrev xmlns:xlink="http://www.w3.org/1999/xlink" xlink:title="proctodeal segment 3" xlink:type="simple">P3</abbrev>, <abbrev xmlns:xlink="http://www.w3.org/1999/xlink" xlink:title="proctodeal segment 4" xlink:type="simple">P4</abbrev> and <abbrev xmlns:xlink="http://www.w3.org/1999/xlink" xlink:title="proctodeal segment 5" xlink:type="simple">P5</abbrev> proctodeal segments 1-5, respectively.</p></caption><graphic xmlns:xlink="http://www.w3.org/1999/xlink" xlink:href="zookeys-665-071-g002.jpg" position="float" orientation="portrait" xlink:type="simple" id="oo_129985.jpg"/></fig></tp:treatment-sec><tp:treatment-sec sec-type="Imago" id="SECID0EU2AE"><title>Imago.</title><p>Unknown.</p></tp:treatment-sec><tp:treatment-sec sec-type="Worker" id="SECID0EZ2AE"><title>Worker</title><p>(Figs <xref ref-type="fig" rid="F1">1</xref>–<xref ref-type="fig" rid="F3">3</xref>, Table <xref ref-type="table" rid="T2">2</xref>). Monomorphic, small. Head capsule yellowish, covered with about 100 setae of varying length. Postclypeus moderately inflated, fontanelle barely discernable. Antennae with 14 articles. Left mandible with apical and first marginal teeth well separated, long, and projecting well beyond line formed by third marginal tooth and molar prominence. A subsidiary (fourth) marginal tooth visible above molar prominence in both dorsal (Fig. <xref ref-type="fig" rid="F1">1C</xref>, bottom) and ventral (Fig. <xref ref-type="fig" rid="F1">1D</xref>, bottom) views. Right mandible with apical tooth much longer than first marginal; third marginal nearly symmetrical. Fore-tibia strongly inflated; about three times longer than at its widest (median) point. Mesenteric tongue spheroidal (Fig. <xref ref-type="fig" rid="F2">2C</xref>). P2 entering through large, robustly trilobed <abbrev xmlns:xlink="http://www.w3.org/1999/xlink" xlink:title="enteric valve" id="ABBRID0EX3AE" xlink:type="simple">EV</abbrev> seating (two lobes prominently visible through integument, Figs <xref ref-type="fig" rid="F1">1F</xref>, <xref ref-type="fig" rid="F2">2C</xref>). Enteric valve morphology consists of six elongate, inflated pads (Fig. <xref ref-type="fig" rid="F3">3A, B</xref>) that face the valve lumen (Fig. <xref ref-type="fig" rid="F3">3D</xref>). The posterior end of the P2, containing the <abbrev xmlns:xlink="http://www.w3.org/1999/xlink" xlink:title="enteric valve" id="ABBRID0EL4AE" xlink:type="simple">EV</abbrev>, with truncate terminus projecting about half way into <abbrev xmlns:xlink="http://www.w3.org/1999/xlink" xlink:title="enteric valve" id="ABBRID0EP4AE" xlink:type="simple">EV</abbrev> seating.</p><fig id="F3" position="float" orientation="portrait"><label>Figure 3.</label><caption><p>Enteric valve morphology of <italic><tp:taxon-name><tp:taxon-name-part taxon-name-part-type="genus" reg="Disjunctitermes">Disjunctitermes</tp:taxon-name-part> <tp:taxon-name-part taxon-name-part-type="species" reg="insularis">insularis</tp:taxon-name-part></tp:taxon-name></italic> worker not fully stretched laterally (<bold>A</bold>) and fully stretched laterally showing five of six pads (<bold>B</bold> center pad with small tear). Whole <abbrev xmlns:xlink="http://www.w3.org/1999/xlink" xlink:title="enteric valve" id="ABBRID0EK5AE" xlink:type="simple">EV</abbrev> mounts of <italic><tp:taxon-name><tp:taxon-name-part taxon-name-part-type="genus" reg="Anoplotermes">A.</tp:taxon-name-part> <tp:taxon-name-part taxon-name-part-type="species" reg="banksi">banksi</tp:taxon-name-part></tp:taxon-name></italic> (<bold>C</bold>) and <italic><tp:taxon-name><tp:taxon-name-part taxon-name-part-type="genus" reg="Disjunctitermes">D.</tp:taxon-name-part> <tp:taxon-name-part taxon-name-part-type="species" reg="insularis">insularis</tp:taxon-name-part></tp:taxon-name></italic> (<bold>D</bold>) with posterior ends at top. Enteric valves of <italic><tp:taxon-name><tp:taxon-name-part taxon-name-part-type="genus" reg="Anoplotermes">A.</tp:taxon-name-part> <tp:taxon-name-part taxon-name-part-type="species" reg="pacificus">pacificus</tp:taxon-name-part></tp:taxon-name></italic> (E, 3 pads shown) , <italic><tp:taxon-name><tp:taxon-name-part taxon-name-part-type="genus" reg="Hydrecotermes">Hydrecotermes</tp:taxon-name-part> <tp:taxon-name-part taxon-name-part-type="species" reg="arienesho">arienesho</tp:taxon-name-part></tp:taxon-name></italic> (F), and <italic><tp:taxon-name><tp:taxon-name-part taxon-name-part-type="genus" reg="Hydrecotermes">H.</tp:taxon-name-part> <tp:taxon-name-part taxon-name-part-type="species" reg="kawaii">kawaii</tp:taxon-name-part></tp:taxon-name></italic>, whole mount (<bold>G</bold>).</p></caption><graphic xmlns:xlink="http://www.w3.org/1999/xlink" xlink:href="zookeys-665-071-g003.jpg" position="float" orientation="portrait" xlink:type="simple" id="oo_129986.jpg"/></fig><table-wrap id="T2" position="float" orientation="portrait"><label>Table 2.</label><caption><p>Measurements (mm) of 12 workers from each of 11 colonies of <italic><tp:taxon-name><tp:taxon-name-part taxon-name-part-type="genus" reg="Disjunctitermes">D.</tp:taxon-name-part> <tp:taxon-name-part taxon-name-part-type="species" reg="insularis">insularis</tp:taxon-name-part></tp:taxon-name></italic>.</p></caption><table id="TID0EMQAE" rules="all"><tbody><tr><th rowspan="1" colspan="1">Colony</th><th rowspan="1" colspan="1">Head length to end of postclypeus</th><th rowspan="1" colspan="1">Postclypeal length</th><th rowspan="1" colspan="1">Max. head width</th><th rowspan="1" colspan="1">Pronotal width</th><th rowspan="1" colspan="1">Hind tibia length</th><th rowspan="1" colspan="1">Fore-tibia width: length ratio</th></tr><tr><td rowspan="1" colspan="1">
                    <bold>Holotype</bold>
                  </td><td rowspan="1" colspan="1">0.61</td><td rowspan="1" colspan="1">0.14</td><td rowspan="1" colspan="1">0.64</td><td rowspan="1" colspan="1">0.39</td><td rowspan="1" colspan="1">0.49</td><td rowspan="1" colspan="1">0.29</td></tr><tr><td rowspan="1" colspan="1">
                    <bold>GU105</bold>
                  </td><td rowspan="1" colspan="1">0.59–0.66</td><td rowspan="1" colspan="1">0.13–0.16</td><td rowspan="1" colspan="1">0.64–0.69</td><td rowspan="1" colspan="1">0.36–0.41</td><td rowspan="1" colspan="1">0.48–0.52</td><td rowspan="1" colspan="1">0.26–0.31</td></tr><tr><td rowspan="1" colspan="1">
                    <bold>GU106</bold>
                  </td><td rowspan="1" colspan="1">0.64–0.69</td><td rowspan="1" colspan="1">0.14–0.18</td><td rowspan="1" colspan="1">0.66–0.69</td><td rowspan="1" colspan="1">0.39–0.42</td><td rowspan="1" colspan="1">0.48–0.52</td><td rowspan="1" colspan="1">0.26–0.33</td></tr><tr><td rowspan="1" colspan="1">
                    <bold>GU753</bold>
                  </td><td rowspan="1" colspan="1">0.63–0.66</td><td rowspan="1" colspan="1">0.14–0.18</td><td rowspan="1" colspan="1">0.65–0.69</td><td rowspan="1" colspan="1">0.37–0.42</td><td rowspan="1" colspan="1">0.48–0.56</td><td rowspan="1" colspan="1">0.30–0.36</td></tr><tr><td rowspan="1" colspan="1">
                    <bold>GU754</bold>
                  </td><td rowspan="1" colspan="1">0.59–0.67</td><td rowspan="1" colspan="1">0.13–0.16</td><td rowspan="1" colspan="1">0.65–0.69</td><td rowspan="1" colspan="1">0.37–0.43</td><td rowspan="1" colspan="1">0.46–0.52</td><td rowspan="1" colspan="1">0.27–0.35</td></tr><tr><td rowspan="1" colspan="1">
                    <bold>GU783</bold>
                  </td><td rowspan="1" colspan="1">0.60–0.66</td><td rowspan="1" colspan="1">0.14–0.16</td><td rowspan="1" colspan="1">0.64–0.66</td><td rowspan="1" colspan="1">0.36–0.42</td><td rowspan="1" colspan="1">0.48–0.54</td><td rowspan="1" colspan="1">0.26–0.35</td></tr><tr><td rowspan="1" colspan="1">
                    <bold>GU784</bold>
                  </td><td rowspan="1" colspan="1">0.61–0.64</td><td rowspan="1" colspan="1">0.13–0.14</td><td rowspan="1" colspan="1">0.64–0.67</td><td rowspan="1" colspan="1">0.38–0.40</td><td rowspan="1" colspan="1">0.49–0.52</td><td rowspan="1" colspan="1">0.28–0.33</td></tr><tr><td rowspan="1" colspan="1">
                    <bold>GU785</bold>
                  </td><td rowspan="1" colspan="1">0.61–0.64</td><td rowspan="1" colspan="1">0.13–0.15</td><td rowspan="1" colspan="1">0.64–0.67</td><td rowspan="1" colspan="1">0.39–0.42</td><td rowspan="1" colspan="1">0.46–0.52</td><td rowspan="1" colspan="1">0.28–0.34</td></tr><tr><td rowspan="1" colspan="1">
                    <bold>GU786</bold>
                  </td><td rowspan="1" colspan="1">0.62–0.66</td><td rowspan="1" colspan="1">0.14–0.17</td><td rowspan="1" colspan="1">0.64–0.70</td><td rowspan="1" colspan="1">0.38–0.41</td><td rowspan="1" colspan="1">0.49–0.52</td><td rowspan="1" colspan="1">.0.28–0.34</td></tr><tr><td rowspan="1" colspan="1">
                    <bold>GU787</bold>
                  </td><td rowspan="1" colspan="1">0.60–0.64</td><td rowspan="1" colspan="1">0.14–0.17</td><td rowspan="1" colspan="1">0.65–0.68</td><td rowspan="1" colspan="1">0..38–0.40</td><td rowspan="1" colspan="1">0.49–0.51</td><td rowspan="1" colspan="1">0.28–0.35</td></tr><tr><td rowspan="1" colspan="1">
                    <bold>GU788</bold>
                  </td><td rowspan="1" colspan="1">0.59–0.63</td><td rowspan="1" colspan="1">0.13–0.18</td><td rowspan="1" colspan="1">0.63–0.65</td><td rowspan="1" colspan="1">0.38–0.42</td><td rowspan="1" colspan="1">0.46–0.50</td><td rowspan="1" colspan="1">0.28–0.31</td></tr><tr><td rowspan="1" colspan="1">
                    <bold>PU505</bold>
                  </td><td rowspan="1" colspan="1">0.58–0.64</td><td rowspan="1" colspan="1">0.15–0.18</td><td rowspan="1" colspan="1">0.64–0.67</td><td rowspan="1" colspan="1">0.38–0.42</td><td rowspan="1" colspan="1">0.48–0.52</td><td rowspan="1" colspan="1">0.28–0.36</td></tr><tr><td rowspan="1" colspan="1">
                    <bold>Range (n=132)</bold>
                  </td><td rowspan="1" colspan="1">0.58–0.67</td><td rowspan="1" colspan="1">0.13–0.18</td><td rowspan="1" colspan="1">0.63–0.70</td><td rowspan="1" colspan="1">0.36–0.43</td><td rowspan="1" colspan="1">0.46–0.56</td><td rowspan="1" colspan="1">0.26–0.36</td></tr></tbody></table></table-wrap></tp:treatment-sec><tp:treatment-sec sec-type="etymology" id="SECID0EEMAG"><title>Etymology.</title><p>The genus name is derived from its current, widely disjunct distribution on Guadeloupe and Peru (Fig. <xref ref-type="fig" rid="F4">4</xref>, inset)</p></tp:treatment-sec><tp:treatment-sec><!--Section generated to contain objects referenced in tp:taxon-treatment.--><fig id="F4" position="float" orientation="portrait"><label>Figure 4.</label><caption><p>Type localities (red dots) for <italic><tp:taxon-name><tp:taxon-name-part taxon-name-part-type="genus" reg="Disjunctitermes">D.</tp:taxon-name-part> <tp:taxon-name-part taxon-name-part-type="species" reg="insularis">insularis</tp:taxon-name-part></tp:taxon-name></italic> on Basse-Terre, Guadeloupe. Inset shows the Guadeloupe and Peru localities (red dots) and all other termite collecting localities in the UF database (green dots) where <italic><tp:taxon-name><tp:taxon-name-part taxon-name-part-type="genus" reg="Disjunctitermes">D.</tp:taxon-name-part> <tp:taxon-name-part taxon-name-part-type="species" reg="insularis">insularis</tp:taxon-name-part></tp:taxon-name></italic> was not found.</p></caption><graphic xmlns:xlink="http://www.w3.org/1999/xlink" xlink:href="zookeys-665-071-g004.jpg" position="float" orientation="portrait" xlink:type="simple" id="oo_129987.jpg"/></fig></tp:treatment-sec></tp:taxon-treatment>
