# Supplementary material for: Disjunctitermes insularis, a new soldierless termite genus and species (Isoptera, Termitidae, Apicotermitinae) from Guadeloupe and Peru
Source: Zookeys. 2017 Apr 3;(665):71–84. doi: 10.3897/zookeys.665.11599 (PMC5523167; doi:10.3897/zookeys.665.11599)
Supplement: XML Treatment for Disjunctitermes insularis [file zookeys.665.11599-treatment2.xml]

<!DOCTYPE tp:taxon-treatment
  PUBLIC "-//TaxonX//DTD Taxonomic Treatment Publishing DTD v0 20100105//EN" "tax-treatment-NSO.dtd">
<tp:taxon-treatment xmlns:tp="http://www.plazi.org/taxpub"><tp:treatment-meta><kwd-group><label>Taxon classification</label><kwd><named-content xmlns:xlink="http://www.w3.org/1999/xlink" content-type="kingdom">Animalia</named-content></kwd><kwd><named-content xmlns:xlink="http://www.w3.org/1999/xlink" content-type="order">ORDO</named-content></kwd><kwd><named-content xmlns:xlink="http://www.w3.org/1999/xlink" content-type="family">FAMILIA</named-content></kwd></kwd-group><mixed-citation publication-type="journal"><person-group><name><surname>Scheffrahn</surname><given-names>Rudolf H.</given-names></name><name><surname>Carrijo</surname><given-names>Tiago F.</given-names></name><name><surname>Postle</surname><given-names>Anthony C.</given-names></name><name><surname>Tonini</surname><given-names>Francesco</given-names></name></person-group><article-title>
          <italic><tp:taxon-name><tp:taxon-name-part taxon-name-part-type="genus" reg="Disjunctitermes">Disjunctitermes</tp:taxon-name-part> <tp:taxon-name-part taxon-name-part-type="species" reg="insularis">insularis</tp:taxon-name-part></tp:taxon-name></italic>, a new soldierless termite genus and species (<tp:taxon-name><tp:taxon-name-part taxon-name-part-type="order">Isoptera</tp:taxon-name-part></tp:taxon-name>, <tp:taxon-name><tp:taxon-name-part taxon-name-part-type="family">Termitidae</tp:taxon-name-part></tp:taxon-name>, <tp:taxon-name><tp:taxon-name-part taxon-name-part-type="subfamily">Apicotermitinae</tp:taxon-name-part></tp:taxon-name>) from Guadeloupe and Peru</article-title><source>Zookeys</source><day>3</day><month>4</month><year>2017</year><volume>2017</volume><issue>665</issue><fpage>71</fpage><lpage>84</lpage><pub-id pub-id-type="doi">10.3897/zookeys.665.11599</pub-id></mixed-citation></tp:treatment-meta><tp:nomenclature><tp:taxon-name>
            <tp:taxon-name-part taxon-name-part-type="genus" reg="Disjunctitermes">Disjunctitermes</tp:taxon-name-part>
            <tp:taxon-name-part taxon-name-part-type="species" reg="insularis">insularis</tp:taxon-name-part>
            <object-id xmlns:xlink="http://www.w3.org/1999/xlink" content-type="zoobank" xlink:type="simple">http://zoobank.org/975729E6-5A94-4DFC-9E00-162E50082D5E</object-id>
          </tp:taxon-name><tp:taxon-authority>Scheffrahn</tp:taxon-authority><tp:taxon-status xmlns:xlink="http://www.w3.org/1999/xlink" xlink:type="simple">sp. n.</tp:taxon-status></tp:nomenclature><tp:treatment-sec sec-type="material" id="SECID0EWNAG"><title>Material examined.</title><p>Holotype: labelled “(UF code GU 105) GUADELOUPE Basse-Terre, Trail Mamelles de Petite Bourg. Parc Nat., undisturbed forest, <named-content xmlns:xlink="http://www.w3.org/1999/xlink" content-type="dwc:verbatimCoordinates" xlink:type="simple"><named-content content-type="geo-json" specific-use="{&#34;type&#34;:&#34;Point&#34;,&#34;coordinates&#34;:[-61.732100,16.177800]}" id="NCID0E6NAG" xlink:type="simple">16.1778; -61.7321</named-content></named-content>, 23MAY99, col. Chase, Krececk, Maharajh, Mangold, and Scheffrahn. Paratype colonies (the holotype is kept in the same vial as the paratypes): GUADELOUPE, Basse-Terre <named-content xmlns:xlink="http://www.w3.org/1999/xlink" content-type="dwc:verbatimCoordinates" xlink:type="simple"><named-content content-type="geo-json" specific-use="{&#34;type&#34;:&#34;Point&#34;,&#34;coordinates&#34;:[-61.732100,16.177800]}" id="NCID0EHOAG" xlink:type="simple">16.1778; -61.7321</named-content></named-content>, 23MAY1999 (GU106), 12 workers; <named-content xmlns:xlink="http://www.w3.org/1999/xlink" content-type="dwc:verbatimCoordinates" xlink:type="simple"><named-content content-type="geo-json" specific-use="{&#34;type&#34;:&#34;Point&#34;,&#34;coordinates&#34;:[-61.736100,16.181400]}" id="NCID0EPOAG" xlink:type="simple">16.1814; -61.7361</named-content></named-content>, 29MAY1999 (GU753), 12 workers; <named-content xmlns:xlink="http://www.w3.org/1999/xlink" content-type="dwc:verbatimCoordinates" xlink:type="simple"><named-content content-type="geo-json" specific-use="{&#34;type&#34;:&#34;Point&#34;,&#34;coordinates&#34;:[-73.610000,16.181400]}" id="NCID0EXOAG" xlink:type="simple">16.1814; -73.61</named-content></named-content>, 29MAY1999 (GU754), 11 workers; <named-content xmlns:xlink="http://www.w3.org/1999/xlink" content-type="dwc:verbatimCoordinates" xlink:type="simple"><named-content content-type="geo-json" specific-use="{&#34;type&#34;:&#34;Point&#34;,&#34;coordinates&#34;:[-61.664400,16.167400]}" id="NCID0E6OAG" xlink:type="simple">16.1674; -61.6644</named-content></named-content>, 29MAY1999 (GU783), 12 workers; <named-content xmlns:xlink="http://www.w3.org/1999/xlink" content-type="dwc:verbatimCoordinates" xlink:type="simple"><named-content content-type="geo-json" specific-use="{&#34;type&#34;:&#34;Point&#34;,&#34;coordinates&#34;:[-61.664400,16.167400]}" id="NCID0EHPAG" xlink:type="simple">16.1674; -61.6644</named-content></named-content>, 29MAY1999 (GU784), 12 workers; <named-content xmlns:xlink="http://www.w3.org/1999/xlink" content-type="dwc:verbatimCoordinates" xlink:type="simple"><named-content content-type="geo-json" specific-use="{&#34;type&#34;:&#34;Point&#34;,&#34;coordinates&#34;:[-61.664400,16.167400]}" id="NCID0EPPAG" xlink:type="simple">16.1674; -61.6644</named-content></named-content>, 29MAY1999 (GU785), 12 workers; <named-content xmlns:xlink="http://www.w3.org/1999/xlink" content-type="dwc:verbatimCoordinates" xlink:type="simple"><named-content content-type="geo-json" specific-use="{&#34;type&#34;:&#34;Point&#34;,&#34;coordinates&#34;:[-61.664400,16.167400]}" id="NCID0EXPAG" xlink:type="simple">16.1674; -61.6644</named-content></named-content>, 29MAY1999, (GU786), 12 workers; <named-content xmlns:xlink="http://www.w3.org/1999/xlink" content-type="dwc:verbatimCoordinates" xlink:type="simple"><named-content content-type="geo-json" specific-use="{&#34;type&#34;:&#34;Point&#34;,&#34;coordinates&#34;:[-61.664400,16.167400]}" id="NCID0E6PAG" xlink:type="simple">16.1674; -61.6644</named-content></named-content>, 29MAY1999, (GU787), 12 workers; <named-content xmlns:xlink="http://www.w3.org/1999/xlink" content-type="dwc:verbatimCoordinates" xlink:type="simple"><named-content content-type="geo-json" specific-use="{&#34;type&#34;:&#34;Point&#34;,&#34;coordinates&#34;:[-61.664400,16.167400]}" id="NCID0EHQAG" xlink:type="simple">16.1674; -61.6644</named-content></named-content>, 29MAY1999, (GU788), 12 workers. PERU, 6 km S von Humboldt, disturbed forest, <named-content xmlns:xlink="http://www.w3.org/1999/xlink" content-type="dwc:verbatimCoordinates" xlink:type="simple"><named-content content-type="geo-json" specific-use="{&#34;type&#34;:&#34;Point&#34;,&#34;coordinates&#34;:[-75.046500,-8.876900]}" id="NCID0EPQAG" xlink:type="simple">-8.8769; -75.0465</named-content></named-content>, 28MAY2014 (PU505), 12 workers, col. Carrijo, Chase, Constantino, Mangold, Mullins, Křeček, Kuswanto, Nishimura, and Scheffrahn. All material housed at the University of Florida Termite Collection in Davie, Florida. Collection sites are mapped in Fig. <xref ref-type="fig" rid="F4">4</xref>.</p><fig id="F4" position="float" orientation="portrait"><label>Figure 4.</label><caption><p>Type localities (red dots) for <italic><tp:taxon-name><tp:taxon-name-part taxon-name-part-type="genus" reg="Disjunctitermes">D.</tp:taxon-name-part> <tp:taxon-name-part taxon-name-part-type="species" reg="insularis">insularis</tp:taxon-name-part></tp:taxon-name></italic> on Basse-Terre, Guadeloupe. Inset shows the Guadeloupe and Peru localities (red dots) and all other termite collecting localities in the UF database (green dots) where <italic><tp:taxon-name><tp:taxon-name-part taxon-name-part-type="genus" reg="Disjunctitermes">D.</tp:taxon-name-part> <tp:taxon-name-part taxon-name-part-type="species" reg="insularis">insularis</tp:taxon-name-part></tp:taxon-name></italic> was not found.</p></caption><graphic xmlns:xlink="http://www.w3.org/1999/xlink" xlink:href="zookeys-665-071-g004.jpg" position="float" orientation="portrait" xlink:type="simple" id="oo_129987.jpg"/></fig></tp:treatment-sec><tp:treatment-sec sec-type="diagnosis" id="SECID0E2RAG"><title>Diagnosis.</title><p>See also comparison for <italic><tp:taxon-name><tp:taxon-name-part taxon-name-part-type="genus" reg="Disjunctitermes">Disjunctitermes</tp:taxon-name-part></tp:taxon-name></italic> above. The <abbrev xmlns:xlink="http://www.w3.org/1999/xlink" xlink:title="enteric valve" id="ABBRID0EISAG" xlink:type="simple">EV</abbrev> pads of <italic><tp:taxon-name><tp:taxon-name-part taxon-name-part-type="genus" reg="Disjunctitermes">D.</tp:taxon-name-part> <tp:taxon-name-part taxon-name-part-type="species" reg="insularis">insularis</tp:taxon-name-part></tp:taxon-name></italic> differ from those of the four other described species with unarmed <abbrev xmlns:xlink="http://www.w3.org/1999/xlink" xlink:title="enteric valve" id="ABBRID0EXSAG" xlink:type="simple">EV</abbrev> as follows <!--PageBreak--><!--PageBreak-->(Fig. <xref ref-type="fig" rid="F3">3</xref>): each pad of <italic><tp:taxon-name><tp:taxon-name-part taxon-name-part-type="genus" reg="Anoplotermes">A.</tp:taxon-name-part> <tp:taxon-name-part taxon-name-part-type="species" reg="banksi">banksi</tp:taxon-name-part></tp:taxon-name></italic> is vase-shaped, with a narrow posterior end that widens into an oval base reminiscent of an orb-weaving spider web (Fig. <xref ref-type="fig" rid="F3">3C</xref>); the <italic><tp:taxon-name><tp:taxon-name-part taxon-name-part-type="genus" reg="Anoplotermes">A.</tp:taxon-name-part> <tp:taxon-name-part taxon-name-part-type="species" reg="pacificus">pacificus</tp:taxon-name-part></tp:taxon-name></italic> pads are shaped similarly to those of <italic><tp:taxon-name><tp:taxon-name-part taxon-name-part-type="genus" reg="Anoplotermes">A.</tp:taxon-name-part> <tp:taxon-name-part taxon-name-part-type="species" reg="banksi">banksi</tp:taxon-name-part></tp:taxon-name></italic> but are less concentric and are adorned with a few unsclerotized spines (Fig. <xref ref-type="fig" rid="F3">3E</xref>); while the pads of <italic><tp:taxon-name><tp:taxon-name-part taxon-name-part-type="genus" reg="Hydrecotermes">H.</tp:taxon-name-part> <tp:taxon-name-part taxon-name-part-type="species" reg="arienesho">arienesho</tp:taxon-name-part></tp:taxon-name></italic> and <italic><tp:taxon-name><tp:taxon-name-part taxon-name-part-type="genus" reg="Hydrecotermes">H.</tp:taxon-name-part> <tp:taxon-name-part taxon-name-part-type="species" reg="kawaii">kawaii</tp:taxon-name-part></tp:taxon-name></italic> are ovoid in shape (Figs <xref ref-type="fig" rid="F3">3F</xref> and <xref ref-type="fig" rid="F3">3G</xref>, respectively).</p></tp:treatment-sec><tp:treatment-sec sec-type="Imago" id="SECID0EJVAG"><title>Imago.</title><p>Unknown.</p></tp:treatment-sec><tp:treatment-sec sec-type="Worker" id="SECID0EOVAG"><title>Worker</title><p>(Figs <xref ref-type="fig" rid="F1">1</xref>–<xref ref-type="fig" rid="F3">3</xref>, Table <xref ref-type="table" rid="T2">2</xref>). See <italic><tp:taxon-name><tp:taxon-name-part taxon-name-part-type="genus" reg="Disjunctitermes">Disjunctitermes</tp:taxon-name-part></tp:taxon-name></italic> gen. n. description above. <abbrev xmlns:xlink="http://www.w3.org/1999/xlink" xlink:title="enteric valve" id="ABBRID0EHWAG" xlink:type="simple">EV</abbrev> devoid of sclerotized spiny armature. Pads about six times longer than wide; slight difference in length when stretched horizontally. Anterior fourth of each pad composed of about 10-20 ovoid scales each with one point facing posteriorly. Posterior portion of pads truncate with about 30-50 polygonal scales adorned with fringes on their posterior margins. Cuticle between pads with about 15-20 faint arching ridges; ridges fringed posteriorly.</p></tp:treatment-sec><tp:treatment-sec sec-type="etymology" id="SECID0ELWAG"><title>Etymology.</title><p>The species name is derived from its unexpected island locality.</p></tp:treatment-sec><tp:treatment-sec sec-type="biology|habitat" id="SECID0EQWAG"><title>Habitat and biology.</title><p>Workers were collected in foraging groups under rocks and stones in rainforest habitats. Like many New World <tp:taxon-name><tp:taxon-name-part taxon-name-part-type="subfamily">Apicotermitinae</tp:taxon-name-part></tp:taxon-name>, <italic><tp:taxon-name><tp:taxon-name-part taxon-name-part-type="genus" reg="Disjunctitermes">D.</tp:taxon-name-part> <tp:taxon-name-part taxon-name-part-type="species" reg="insularis">insularis</tp:taxon-name-part></tp:taxon-name></italic> does not build any above-ground structures. Mature worker gut contents confirm that they feed on the organic fraction of soil.</p><!--PageBreak--></tp:treatment-sec><tp:treatment-sec sec-type="Molecular phylogeny" id="SECID0EHXAG"><title>Molecular phylogeny.</title><p>The molecular phylogeny performed with the mitochondrial gene <abbrev xmlns:xlink="http://www.w3.org/1999/xlink" xlink:title="cytochrome c oxidase subunit 1" id="ABBRID0ENXAG" xlink:type="simple">COI</abbrev> clearly clustered <italic><tp:taxon-name><tp:taxon-name-part taxon-name-part-type="genus" reg="Disjunctitermes">D.</tp:taxon-name-part> <tp:taxon-name-part taxon-name-part-type="species" reg="insularis">insularis</tp:taxon-name-part></tp:taxon-name></italic> specimens from Guadeloupe and Peru, as well as specimens belonging to the same species of other genera (Fig. <xref ref-type="fig" rid="F5">5</xref>). However, the phylogeny showed low resolution in the relationships between the <tp:taxon-name><tp:taxon-name-part taxon-name-part-type="subfamily">Apicotermitinae</tp:taxon-name-part></tp:taxon-name> genera.</p><fig id="F5" position="float" orientation="portrait"><label>Figure 5.</label><caption><p>Bayesian phylogeny of all described soldierless New World genera using the mitochondrial CO1 barcode gene showing posterior probabilities. Tree rooted on terminal <italic><tp:taxon-name><tp:taxon-name-part taxon-name-part-type="genus" reg="Heterotermes">Heterotermes</tp:taxon-name-part> <tp:taxon-name-part taxon-name-part-type="species" reg="crinitus">crinitus</tp:taxon-name-part></tp:taxon-name></italic>.</p></caption><graphic xmlns:xlink="http://www.w3.org/1999/xlink" xlink:href="zookeys-665-071-g005.jpg" position="float" orientation="portrait" xlink:type="simple" id="oo_129988.jpg"/></fig></tp:treatment-sec><tp:treatment-sec sec-type="Dispersal rate on land" id="SECID0E4YAG"><title>Dispersal rate on land.</title><p>Starting from a single founder location, the stochastic spread models predicts a 2,778-meter spread over 85 years (Fig. <xref ref-type="fig" rid="F6">6</xref>) or about 265 years to reach the ca. 8 km expanse between the easternmost and westernmost collection localities (Fig. <xref ref-type="fig" rid="F4">4</xref>). This suggests a very remote possibility that a single human transport event delivered <italic><tp:taxon-name><tp:taxon-name-part taxon-name-part-type="genus" reg="Disjunctitermes">D.</tp:taxon-name-part> <tp:taxon-name-part taxon-name-part-type="species" reg="insularis">insularis</tp:taxon-name-part></tp:taxon-name></italic> to Guadeloupe which would have taken place at a time when French colonization of Basse-Terre was limited to the coast (<xref ref-type="bibr" rid="B18">Hoy 1961</xref>). It is far more likely, however, that <italic><tp:taxon-name><tp:taxon-name-part taxon-name-part-type="genus" reg="Disjunctitermes">D.</tp:taxon-name-part> <tp:taxon-name-part taxon-name-part-type="species" reg="insularis">insularis</tp:taxon-name-part></tp:taxon-name></italic> reached Guadeloupe via a natural overwater dispersal event (<xref ref-type="bibr" rid="B9">De Queiroz 2005</xref>) during pre-Colombian times.</p><fig id="F6" position="float" orientation="portrait"><label>Figure 6.</label><caption><p>An 85-year stochastic lattice-based model simulation of <italic><tp:taxon-name><tp:taxon-name-part taxon-name-part-type="genus" reg="Disjunctitermes">Disjunctitermes</tp:taxon-name-part> <tp:taxon-name-part taxon-name-part-type="species" reg="insularis">insularis</tp:taxon-name-part></tp:taxon-name></italic> spread from a single founder point locality on Basse-Terre, Guadeloupe.</p></caption><graphic xmlns:xlink="http://www.w3.org/1999/xlink" xlink:href="zookeys-665-071-g006.jpg" position="float" orientation="portrait" xlink:type="simple" id="oo_129989.jpg"/></fig></tp:treatment-sec><tp:treatment-sec sec-type="Taxonomic correction" id="SECID0EB2AG"><title>Taxonomic correction.</title><p>
            <xref ref-type="bibr" rid="B7">Darlington (1992)</xref> reported a <italic><tp:taxon-name><tp:taxon-name-part taxon-name-part-type="genus" reg="Neotermes">Neotermes</tp:taxon-name-part></tp:taxon-name></italic> sp. between 600-1000 m on Basse-Terre which we found to be <italic><tp:taxon-name><tp:taxon-name-part taxon-name-part-type="genus" reg="Comatermes">Comatermes</tp:taxon-name-part> <tp:taxon-name-part taxon-name-part-type="species" reg="perfectus">perfectus</tp:taxon-name-part></tp:taxon-name></italic> (Hagen).</p></tp:treatment-sec><tp:treatment-sec><!--Section generated to contain objects referenced in tp:taxon-treatment.--><fig id="F3" position="float" orientation="portrait"><label>Figure 3.</label><caption><p>Enteric valve morphology of <italic><tp:taxon-name><tp:taxon-name-part taxon-name-part-type="genus" reg="Disjunctitermes">Disjunctitermes</tp:taxon-name-part> <tp:taxon-name-part taxon-name-part-type="species" reg="insularis">insularis</tp:taxon-name-part></tp:taxon-name></italic> worker not fully stretched laterally (<bold>A</bold>) and fully stretched laterally showing five of six pads (<bold>B</bold> center pad with small tear). Whole <abbrev xmlns:xlink="http://www.w3.org/1999/xlink" xlink:title="enteric valve" id="ABBRID0EK5AE" xlink:type="simple">EV</abbrev> mounts of <italic><tp:taxon-name><tp:taxon-name-part taxon-name-part-type="genus" reg="Anoplotermes">A.</tp:taxon-name-part> <tp:taxon-name-part taxon-name-part-type="species" reg="banksi">banksi</tp:taxon-name-part></tp:taxon-name></italic> (<bold>C</bold>) and <italic><tp:taxon-name><tp:taxon-name-part taxon-name-part-type="genus" reg="Disjunctitermes">D.</tp:taxon-name-part> <tp:taxon-name-part taxon-name-part-type="species" reg="insularis">insularis</tp:taxon-name-part></tp:taxon-name></italic> (<bold>D</bold>) with posterior ends at top. Enteric valves of <italic><tp:taxon-name><tp:taxon-name-part taxon-name-part-type="genus" reg="Anoplotermes">A.</tp:taxon-name-part> <tp:taxon-name-part taxon-name-part-type="species" reg="pacificus">pacificus</tp:taxon-name-part></tp:taxon-name></italic> (E, 3 pads shown) , <italic><tp:taxon-name><tp:taxon-name-part taxon-name-part-type="genus" reg="Hydrecotermes">Hydrecotermes</tp:taxon-name-part> <tp:taxon-name-part taxon-name-part-type="species" reg="arienesho">arienesho</tp:taxon-name-part></tp:taxon-name></italic> (F), and <italic><tp:taxon-name><tp:taxon-name-part taxon-name-part-type="genus" reg="Hydrecotermes">H.</tp:taxon-name-part> <tp:taxon-name-part taxon-name-part-type="species" reg="kawaii">kawaii</tp:taxon-name-part></tp:taxon-name></italic>, whole mount (<bold>G</bold>).</p></caption><graphic xmlns:xlink="http://www.w3.org/1999/xlink" xlink:href="zookeys-665-071-g003.jpg" position="float" orientation="portrait" xlink:type="simple" id="oo_129986.jpg"/></fig><fig id="F1" position="float" orientation="portrait"><label>Figure 1.</label><caption><p>Dorsal (<bold>A</bold>) and lateral (<bold>B</bold>) views of the <italic><tp:taxon-name><tp:taxon-name-part taxon-name-part-type="genus" reg="Disjunctitermes">Disjunctitermes</tp:taxon-name-part> <tp:taxon-name-part taxon-name-part-type="species" reg="insularis">insularis</tp:taxon-name-part></tp:taxon-name></italic> worker head capsule <bold>C</bold> Dorsal views of newly molted worker mandibles of <italic><tp:taxon-name><tp:taxon-name-part taxon-name-part-type="genus" reg="Anoplotermes">Anoplotermes</tp:taxon-name-part> <tp:taxon-name-part taxon-name-part-type="species" reg="banksi">banksi</tp:taxon-name-part></tp:taxon-name></italic> Emerson (top) and <italic><tp:taxon-name><tp:taxon-name-part taxon-name-part-type="genus" reg="Disjunctitermes">D.</tp:taxon-name-part> <tp:taxon-name-part taxon-name-part-type="species" reg="insularis">insularis</tp:taxon-name-part></tp:taxon-name></italic> (bottom) <bold>D</bold> Ventral views of the molar portion of the left mandibles of newly molted workers of <italic><tp:taxon-name><tp:taxon-name-part taxon-name-part-type="genus" reg="Anoplotermes">A.</tp:taxon-name-part> <tp:taxon-name-part taxon-name-part-type="species" reg="banksi">banksi</tp:taxon-name-part></tp:taxon-name></italic> (top) and <italic><tp:taxon-name><tp:taxon-name-part taxon-name-part-type="genus" reg="Disjunctitermes">D.</tp:taxon-name-part> <tp:taxon-name-part taxon-name-part-type="species" reg="insularis">insularis</tp:taxon-name-part></tp:taxon-name></italic> (bottom) <bold>E</bold> Right fore-tibia, and <bold>F</bold> right lateral view of <italic><tp:taxon-name><tp:taxon-name-part taxon-name-part-type="genus" reg="Disjunctitermes">D.</tp:taxon-name-part> <tp:taxon-name-part taxon-name-part-type="species" reg="insularis">insularis</tp:taxon-name-part></tp:taxon-name></italic> worker.</p></caption><graphic xmlns:xlink="http://www.w3.org/1999/xlink" xlink:href="zookeys-665-071-g001.jpg" position="float" orientation="portrait" xlink:type="simple" id="oo_129984.jpg"/></fig><table-wrap id="T2" position="float" orientation="portrait"><label>Table 2.</label><caption><p>Measurements (mm) of 12 workers from each of 11 colonies of <italic><tp:taxon-name><tp:taxon-name-part taxon-name-part-type="genus" reg="Disjunctitermes">D.</tp:taxon-name-part> <tp:taxon-name-part taxon-name-part-type="species" reg="insularis">insularis</tp:taxon-name-part></tp:taxon-name></italic>.</p></caption><table id="TID0EMQAE" rules="all"><tbody><tr><th rowspan="1" colspan="1">Colony</th><th rowspan="1" colspan="1">Head length to end of postclypeus</th><th rowspan="1" colspan="1">Postclypeal length</th><th rowspan="1" colspan="1">Max. head width</th><th rowspan="1" colspan="1">Pronotal width</th><th rowspan="1" colspan="1">Hind tibia length</th><th rowspan="1" colspan="1">Fore-tibia width: length ratio</th></tr><tr><td rowspan="1" colspan="1">
                    <bold>Holotype</bold>
                  </td><td rowspan="1" colspan="1">0.61</td><td rowspan="1" colspan="1">0.14</td><td rowspan="1" colspan="1">0.64</td><td rowspan="1" colspan="1">0.39</td><td rowspan="1" colspan="1">0.49</td><td rowspan="1" colspan="1">0.29</td></tr><tr><td rowspan="1" colspan="1">
                    <bold>GU105</bold>
                  </td><td rowspan="1" colspan="1">0.59–0.66</td><td rowspan="1" colspan="1">0.13–0.16</td><td rowspan="1" colspan="1">0.64–0.69</td><td rowspan="1" colspan="1">0.36–0.41</td><td rowspan="1" colspan="1">0.48–0.52</td><td rowspan="1" colspan="1">0.26–0.31</td></tr><tr><td rowspan="1" colspan="1">
                    <bold>GU106</bold>
                  </td><td rowspan="1" colspan="1">0.64–0.69</td><td rowspan="1" colspan="1">0.14–0.18</td><td rowspan="1" colspan="1">0.66–0.69</td><td rowspan="1" colspan="1">0.39–0.42</td><td rowspan="1" colspan="1">0.48–0.52</td><td rowspan="1" colspan="1">0.26–0.33</td></tr><tr><td rowspan="1" colspan="1">
                    <bold>GU753</bold>
                  </td><td rowspan="1" colspan="1">0.63–0.66</td><td rowspan="1" colspan="1">0.14–0.18</td><td rowspan="1" colspan="1">0.65–0.69</td><td rowspan="1" colspan="1">0.37–0.42</td><td rowspan="1" colspan="1">0.48–0.56</td><td rowspan="1" colspan="1">0.30–0.36</td></tr><tr><td rowspan="1" colspan="1">
                    <bold>GU754</bold>
                  </td><td rowspan="1" colspan="1">0.59–0.67</td><td rowspan="1" colspan="1">0.13–0.16</td><td rowspan="1" colspan="1">0.65–0.69</td><td rowspan="1" colspan="1">0.37–0.43</td><td rowspan="1" colspan="1">0.46–0.52</td><td rowspan="1" colspan="1">0.27–0.35</td></tr><tr><td rowspan="1" colspan="1">
                    <bold>GU783</bold>
                  </td><td rowspan="1" colspan="1">0.60–0.66</td><td rowspan="1" colspan="1">0.14–0.16</td><td rowspan="1" colspan="1">0.64–0.66</td><td rowspan="1" colspan="1">0.36–0.42</td><td rowspan="1" colspan="1">0.48–0.54</td><td rowspan="1" colspan="1">0.26–0.35</td></tr><tr><td rowspan="1" colspan="1">
                    <bold>GU784</bold>
                  </td><td rowspan="1" colspan="1">0.61–0.64</td><td rowspan="1" colspan="1">0.13–0.14</td><td rowspan="1" colspan="1">0.64–0.67</td><td rowspan="1" colspan="1">0.38–0.40</td><td rowspan="1" colspan="1">0.49–0.52</td><td rowspan="1" colspan="1">0.28–0.33</td></tr><tr><td rowspan="1" colspan="1">
                    <bold>GU785</bold>
                  </td><td rowspan="1" colspan="1">0.61–0.64</td><td rowspan="1" colspan="1">0.13–0.15</td><td rowspan="1" colspan="1">0.64–0.67</td><td rowspan="1" colspan="1">0.39–0.42</td><td rowspan="1" colspan="1">0.46–0.52</td><td rowspan="1" colspan="1">0.28–0.34</td></tr><tr><td rowspan="1" colspan="1">
                    <bold>GU786</bold>
                  </td><td rowspan="1" colspan="1">0.62–0.66</td><td rowspan="1" colspan="1">0.14–0.17</td><td rowspan="1" colspan="1">0.64–0.70</td><td rowspan="1" colspan="1">0.38–0.41</td><td rowspan="1" colspan="1">0.49–0.52</td><td rowspan="1" colspan="1">.0.28–0.34</td></tr><tr><td rowspan="1" colspan="1">
                    <bold>GU787</bold>
                  </td><td rowspan="1" colspan="1">0.60–0.64</td><td rowspan="1" colspan="1">0.14–0.17</td><td rowspan="1" colspan="1">0.65–0.68</td><td rowspan="1" colspan="1">0..38–0.40</td><td rowspan="1" colspan="1">0.49–0.51</td><td rowspan="1" colspan="1">0.28–0.35</td></tr><tr><td rowspan="1" colspan="1">
                    <bold>GU788</bold>
                  </td><td rowspan="1" colspan="1">0.59–0.63</td><td rowspan="1" colspan="1">0.13–0.18</td><td rowspan="1" colspan="1">0.63–0.65</td><td rowspan="1" colspan="1">0.38–0.42</td><td rowspan="1" colspan="1">0.46–0.50</td><td rowspan="1" colspan="1">0.28–0.31</td></tr><tr><td rowspan="1" colspan="1">
                    <bold>PU505</bold>
                  </td><td rowspan="1" colspan="1">0.58–0.64</td><td rowspan="1" colspan="1">0.15–0.18</td><td rowspan="1" colspan="1">0.64–0.67</td><td rowspan="1" colspan="1">0.38–0.42</td><td rowspan="1" colspan="1">0.48–0.52</td><td rowspan="1" colspan="1">0.28–0.36</td></tr><tr><td rowspan="1" colspan="1">
                    <bold>Range (n=132)</bold>
                  </td><td rowspan="1" colspan="1">0.58–0.67</td><td rowspan="1" colspan="1">0.13–0.18</td><td rowspan="1" colspan="1">0.63–0.70</td><td rowspan="1" colspan="1">0.36–0.43</td><td rowspan="1" colspan="1">0.46–0.56</td><td rowspan="1" colspan="1">0.26–0.36</td></tr></tbody></table></table-wrap></tp:treatment-sec><ref-list><ref id="B18"><mixed-citation xmlns:xlink="http://www.w3.org/1999/xlink" xlink:type="simple">
          <person-group><name name-style="western"><surname>Hoy</surname><given-names>DR</given-names></name></person-group> (<year>1961</year>) <source>Agricultural land use of Guadeloupe</source>. <publisher-name>No. 12 National Academies</publisher-name>. <ext-link xlink:type="simple" ext-link-type="doi" xlink:href="10.1111/j.1467-8306.1962.tb00424.x">https://doi.org/10.1111/j.1467-8306.1962.tb00424.x</ext-link></mixed-citation></ref><ref id="B9"><mixed-citation xmlns:xlink="http://www.w3.org/1999/xlink" xlink:type="simple">
          <person-group><name name-style="western"><surname>De Queiroz</surname><given-names>A</given-names></name></person-group> (<year>2005</year>) <article-title>The resurrection of oceanic dispersal in historical biogeography.</article-title> <source>Trends in Ecology and Evolution</source> <volume>20</volume>: <fpage>68</fpage>–<lpage>73</lpage>. <ext-link xlink:type="simple" ext-link-type="doi" xlink:href="10.1016/j.tree.2004.11.006">https://doi.org/10.1016/j.tree.2004.11.006</ext-link></mixed-citation></ref><ref id="B7"><mixed-citation xmlns:xlink="http://www.w3.org/1999/xlink" xlink:type="simple">
          <person-group><name name-style="western"><surname>Darlington</surname><given-names>JPEC</given-names></name></person-group> (<year>1992</year>) <article-title>Survey of termites in Guadeloupe, Lesser Antilles (<tp:taxon-name><tp:taxon-name-part taxon-name-part-type="order">Isoptera</tp:taxon-name-part></tp:taxon-name>: <tp:taxon-name><tp:taxon-name-part taxon-name-part-type="family">Kalotermitidae</tp:taxon-name-part></tp:taxon-name>, <tp:taxon-name><tp:taxon-name-part taxon-name-part-type="family">Rhinotermitidae</tp:taxon-name-part></tp:taxon-name>, <tp:taxon-name><tp:taxon-name-part taxon-name-part-type="family">Termitidae</tp:taxon-name-part></tp:taxon-name>).</article-title> <source>Florida Entomologist</source> <volume>75</volume>: <fpage>104</fpage>–<lpage>109</lpage>. <ext-link xlink:type="simple" ext-link-type="doi" xlink:href="10.2307/3495487">https://doi.org/10.2307/3495487</ext-link></mixed-citation></ref></ref-list></tp:taxon-treatment>
